# Supplementary material for: A primordial noble gas component discovered in the Ryugu asteroid and its implications
Source: Nat Commun. 2024 Sep 14;15:8075. doi: 10.1038/s41467-024-52165-0 (PMC11401872; doi:10.1038/s41467-024-52165-0)
Supplement: Supplementary file 4 — Source Data [file 41467_2024_52165_MOESM4_ESM.xlsx]

## Sheet: Figure S6
air referencees			C0209 sample run
132Xe, cps	129Xe/132Xe		132Xe, cps	129Xe/132Xe
1897.3	1.0072		288.16	0.90488
3233.2	0.99779		8391.8	0.96837
4824.5	1.0001		31040	0.96006
18374	1.0024		28956	0.96463
13689	1.0037		35617	0.96553
23060	1.004		40939	0.96439
			41442	0.96765
			35365	0.96214
			33231	0.96506
			20116	0.97173
			10563	0.97576
			5676	0.99189
			2380.8	0.99902
			1573.9	0.99247
			1001.9	1.0401
			673.04	1.0247

## Sheet: Figure S4
time, s
time, s	132Xe, cps	time, s	136Xe, cps	time, s	134Xe, cps	time, s	131Xe, cps	time, s	130Xe, cps	time, s	129Xe, cps
1.861	22679	2.171	6913	2.481	8888	2.791	18631	3.102	3664	3.412	22960
3.722	23315	4.032	7519	4.342	8661	4.652	18798	4.962	3607	5.272	22897
5.583	23199	5.893	7516	6.203	8888	6.513	18234	6.824	3610	7.134	22943
7.444	22995	7.754	7533	8.064	9024	8.374	18361	8.684	3674	8.994	22913
9.305	23429	9.615	7323	9.925	9158	10.235	18091	10.545	3870	10.855	23030
11.165	22952	11.476	7179	11.786	8994	12.096	18411	12.406	3407	12.717	23410
13.027	22742	13.337	7289	13.647	8804	13.957	18464	14.267	3504	14.577	22810
14.887	22682	15.198	7203	15.508	8818	15.818	18324	16.128	3640	16.439	23703
16.749	23112	17.059	7399	17.369	8991	17.679	17904	17.989	3694	18.299	22893
18.609	22872	18.92	7313	19.23	8811	19.54	18788	19.85	3600	20.16	23250
20.47	23022	20.78	7186	21.09	8781	21.401	18128	21.711	3634	22.021	23510
22.331	22815	22.642	7396	22.952	9001	23.262	18451	23.572	3580	23.882	23307
24.192	23232	24.502	7279	24.812	8798	25.123	18291	25.433	3400	25.743	22823
26.053	23519	26.364	7366	26.674	8834	26.984	18458	27.294	3704	27.604	23220
27.914	22852	28.224	7249	28.535	8754	28.845	17851	29.155	3594	29.465	23223
29.775	23015	30.085	7483	30.395	9081	30.705	18021	31.016	3614	31.326	22567
31.636	22652	31.946	7096	32.257	8711	32.567	18304	32.877	3614	33.187	23360
33.497	22905	33.807	7316	34.117	8651	34.427	18318	34.738	3574	35.048	22773
35.358	22932	35.668	7539	35.979	9121	36.289	17658	36.599	3487	36.909	23413
37.219	22769	37.529	7356	37.839	8751	38.149	18631	38.46	3564	38.77	23263
39.08	22885	39.39	7209	39.7	8794	40.01	18411	40.32	3784	40.63	23153
40.941	23179	41.251	7153	41.561	8854	41.871	17994	42.182	3737	42.492	22783
42.802	23042	43.112	7556	43.422	8761	43.732	18381	44.042	3630	44.352	22613
44.663	23485	44.973	7116	45.283	8831	45.593	18171	45.904	3550	46.214	23487
46.524	22739	46.834	7319	47.144	9131	47.454	18834	47.764	3537	48.074	23140
48.385	23325	48.695	7299	49.005	8768	49.315	18211	49.625	3580	49.935	23543
50.245	23005	50.555	7366	50.866	8651	51.176	17911	51.486	3517	51.796	23343
52.107	22752	52.417	7343	52.727	8911	53.037	18118	53.347	3674	53.657	23517
53.967	23002	54.278	7416	54.588	8634	54.898	17904	55.208	3474	55.519	23017
55.829	23332	56.139	7456	56.449	9011	56.759	18378	57.069	3454	57.379	23430
57.689	23249	58	7099	58.31	8668	58.62	18088	58.93	3604	59.24	23177
59.55	23369	59.86	7583	60.17	8858	60.481	18304	60.791	3670	61.101	23180
61.411	23079	61.722	7146	62.032	8864	62.342	18461	62.652	3644	62.962	22840
63.272	22669	63.582	7216	63.892	8984	64.203	18321	64.513	3727	64.823	23440
65.133	23639	65.444	7413	65.754	8794	66.064	18371	66.374	3520	66.684	23020
66.994	23005	67.304	7623	67.614	8804	67.925	18388	68.235	3564	68.545	22833
68.855	23439	69.165	7169	69.475	8728	69.785	17971	70.095	3457	70.406	23123
70.716	23059	71.026	7623	71.336	8781	71.647	18111	71.957	3587	72.267	23233
72.577	22732	72.887	7053	73.197	8998	73.507	18308	73.818	3677	74.128	23103
74.438	23235	74.748	7629	75.059	9084	75.369	18281	75.679	3730	75.989	22763
76.299	23172	76.609	7509	76.919	8951	77.229	18084	77.54	3510	77.85	23030
78.16	23369	78.47	7423	78.78	8624	79.09	18198	79.4	3644	79.71	23183
80.021	23129	80.331	7566	80.641	8818	80.951	18274	81.262	3604	81.572	23250
81.882	23489	82.192	7483	82.502	8821	82.812	18028	83.122	3617	83.432	23203
83.743	22779	84.053	7553	84.363	8991	84.674	18298	84.984	3557	85.294	23187
85.604	22915	85.914	7116	86.224	8771	86.534	18241	86.844	3567	87.155	23337
87.465	23325	87.775	7569	88.085	8921	88.395	18484	88.705	3564	89.015	23177
89.325	22382	89.636	7296	89.946	9271	90.256	18151	90.566	3737	90.877	22807
91.187	22822	91.497	7523	91.807	8828	92.117	18428	92.427	3584	92.737	22890
93.047	22705	93.358	7326	93.668	8804	93.978	18488	94.288	3557	94.599	23267
94.909	23025	95.219	7526	95.529	8931	95.839	17754	96.149	3677	96.459	23150
96.769	22942	97.08	7259	97.39	8858	97.7	18551	98.01	3650	98.32	23207
98.63	23532	98.94	7436	99.25	8848	99.561	17831	99.871	3674	100.18	23047
100.49	23085	100.8	7303	101.11	8444	101.42	18534	101.73	3710	102.04	23017
102.35	23032	102.66	7393	102.97	8754	103.28	18314	103.59	3557	103.9	23880
104.21	22552	104.52	7279	104.83	9084	105.14	18461	105.45	3477	105.76	22940
106.07	22872	106.38	7479	106.69	8931	107	17791	107.32	3500	107.63	23057
107.93	23065	108.25	7566	108.56	8648	108.86	18698	109.18	3560	109.49	22967
109.8	23282	110.11	7079	110.42	8938	110.73	17664	111.04	3627	111.35	23447
111.66	22959	111.97	7606	112.28	8811	112.59	17501	112.9	3630	113.21	23207
113.52	23119	113.83	7373	114.14	8831	114.45	17981	114.76	3594	115.07	23083
115.38	23285	115.69	7093	116	8754	116.31	17828	116.62	3720	116.93	22693
117.24	22429	117.55	7086	117.86	8918	118.17	18028	118.48	3704	118.79	23153
119.1	22689	119.41	7519	119.72	8528	120.03	18371	120.34	3494	120.65	23070
120.96	22732	121.27	7416	121.58	8851	121.89	18081	122.2	3604	122.51	22997
122.82	22922	123.13	7349	123.44	8794	123.75	17868	124.06	3547	124.37	23570
124.68	23032	124.99	7499	125.3	9004	125.61	18378	125.92	3650	126.24	22487
126.54	22835	126.86	7049	127.17	8818	127.47	18141	127.79	3414	128.1	23667
128.4	23175	128.72	7686	129.03	8948	129.34	18178	129.65	3647	129.96	23000
130.27	23795	130.58	7306	130.89	9251	131.2	18464	131.51	3484	131.82	22783
132.13	22852	132.44	7289	132.75	8821	133.06	18001	133.37	3620	133.68	23013
133.99	23425	134.3	7589	134.61	8818	134.92	18098	135.23	3434	135.54	23277
135.85	22299	136.16	7659	136.47	8721	136.78	18391	137.09	3617	137.4	23637
137.71	22995	138.02	7453	138.33	8528	138.64	18211	138.95	3544	139.26	22537
139.57	23212	139.88	7266	140.19	9181	140.5	18221	140.81	3500	141.12	22733
141.43	23019	141.74	7353	142.05	8884	142.36	18364	142.67	3667	142.98	22900
143.29	22935	143.6	7066	143.91	8901	144.22	18021	144.53	3644	144.84	23463
145.15	23319	145.46	7106	145.77	8734	146.09	18171	146.4	3514	146.71	22950
147.01	22692	147.32	7316	147.63	8818	147.95	18288	148.26	3494	148.57	23433
148.88	23022	149.19	7719	149.5	8288	149.81	18081	150.12	3550	150.43	22730
150.74	23119	151.05	7153	151.36	8778	151.67	18621	151.98	3660	152.29	23217
152.6	22735	152.91	7283	153.22	8918	153.53	18331	153.84	3567	154.15	22930
154.46	22809	154.77	7396	155.08	8758	155.39	18314	155.7	3544	156.01	22527
156.32	22899	156.63	7343	156.94	8891	157.25	18224	157.56	3617	157.87	23240
158.18	23469	158.49	7243	158.8	8901	159.11	18651	159.42	3674	159.73	22727
160.04	22839	160.35	7163	160.66	9088	160.97	18384	161.28	3594	161.59	23030
161.9	22705	162.21	7196	162.52	8704	162.83	18224	163.14	3410	163.45	23230
163.76	23232	164.07	6993	164.38	8851	164.69	17868	165	3627	165.32	23197
165.63	22819	165.93	7183	166.24	8918	166.55	18444	166.87	3324	167.18	23177
167.49	23062	167.8	7486	168.11	8788	168.42	18418	168.73	3590	169.04	23517
169.35	23015	169.66	7179	169.97	8758	170.28	18488	170.59	3697	170.9	22343
171.21	22999	171.52	7413	171.83	9094	172.14	18001	172.45	3654	172.76	22903
173.07	23099	173.38	7263	173.69	9128	174	18058	174.31	3647	174.62	22650
174.93	23092	175.24	7329	175.55	8901	175.86	18198	176.17	3627	176.48	23437
176.79	22849	177.1	7539	177.41	8584	177.72	18624	178.03	3350	178.34	22917
178.65	22552	178.96	7393	179.27	8564	179.58	18034	179.89	3574	180.2	23283
180.51	22779	180.82	7613	181.13	8484	181.44	18151	181.75	3487	182.06	23167
182.37	23332	182.68	7403	182.99	8548	183.3	18651	183.61	3407	183.92	23177
184.23	22915	184.54	7439	184.85	8898	185.16	18084	185.48	3397	185.79	22567
186.1	22729	186.4	7463	186.71	9051	187.03	18248	187.34	3387	187.65	23440
187.96	22962	188.27	7389	188.58	9154	188.89	18324	189.2	3787	189.51	22987
189.82	22715	190.13	7263	190.44	8708	190.75	18581	191.06	3524	191.37	22907
191.68	22592	191.99	7379	192.3	8531	192.61	18321	192.92	3594	193.23	22920
193.54	23035	193.85	7309	194.16	9084	194.47	18351	194.78	3544	195.09	23100
195.4	22732	195.71	7529	196.02	8744	196.33	17954	196.64	3550	196.95	22897
197.26	23335	197.57	7256	197.88	8308	198.19	18168	198.5	3774	198.81	22527
199.12	22839	199.43	7396	199.74	8841	200.05	18418	200.36	3590	200.67	23640
200.98	22849	201.29	7589	201.6	8814	201.91	18098	202.22	3774	202.53	23160
202.84	22529	203.15	7299	203.46	8778	203.77	18424	204.09	3480	204.4	22950
204.71	22825	205.01	7433	205.32	8724	205.63	18421	205.95	3464	206.26	23450
206.57	22772	206.88	7399	207.19	8918	207.5	18708	207.81	3304	208.12	22920
208.43	23089	208.74	7393	209.05	8484	209.36	18458	209.67	3574	209.98	23603
210.29	22922	210.6	7443	210.91	8738	211.22	18084	211.53	3347	211.84	22933
212.15	23285	212.46	7183	212.77	8931	213.08	17841	213.39	3484	213.7	23027
214.01	23205	214.32	7503	214.63	8838	214.94	17874	215.25	3450	215.56	23270
215.87	22805	216.18	7206	216.49	8544	216.8	18388	217.11	3770	217.42	22790
217.73	23252	218.04	7486	218.35	8658	218.66	18281	218.97	3597	219.28	22930
219.59	23235	219.9	7553	220.21	8928	220.52	18241	220.83	3670	221.14	23127
221.45	22932	221.76	7409	222.07	9054	222.38	18261	222.69	3577	223	23057
223.31	22872	223.62	7413	223.93	8721	224.24	18364	224.55	3467	224.87	22570
225.18	22475	225.49	7146	225.79	9008	226.11	17621	226.42	3550	226.73	22583
227.04	22792	227.35	7426	227.66	8651	227.97	18688	228.28	3547	228.59	22783
228.9	22835	229.21	7519	229.52	8838	229.83	18428	230.14	3560	230.45	22743
230.76	23425	231.07	7323	231.38	8734	231.69	18484	232	3547	232.31	23300
232.62	23319	232.93	7526	233.24	8708	233.55	18394	233.86	3617	234.17	23093
234.48	22562	234.79	7459	235.1	8984	235.41	17851	235.72	3604	236.03	22850
236.34	22872	236.65	7566	236.96	8868	237.27	18211	237.58	3554	237.89	22990
238.2	23109	238.51	7423	238.82	8731	239.13	18288	239.44	3730	239.75	22930
240.06	23229	240.37	7553	240.68	8798	240.99	17834	241.3	3530	241.61	22343
241.92	23015	242.23	7303	242.54	8834	242.85	18038	243.16	3637	243.48	22610
243.79	22479	244.1	7226	244.4	9034	244.71	18294	245.02	3617	245.34	22637
245.65	23005	245.96	7156	246.27	9271	246.58	18244	246.89	3474	247.2	22537
247.51	22762	247.82	7653	248.13	8891	248.44	18471	248.75	3504	249.06	22823
249.37	23039	249.68	7219	249.99	8638	250.3	18288	250.61	3674	250.92	22673
251.23	22709	251.54	7519	251.85	8701	252.16	18464	252.47	3654	252.78	23053
253.09	22822	253.4	7446	253.71	8944	254.02	18884	254.33	3557	254.64	23280
254.95	22755	255.26	7316	255.57	8834	255.88	18061	256.19	3737	256.5	22657
256.81	23112	257.12	7296	257.43	8838	257.74	17998	258.05	3574	258.36	22703
258.67	22889	258.98	7199	259.29	8761	259.6	18658	259.91	3594	260.22	23060
260.53	23032	260.84	7356	261.15	8944	261.46	18578	261.77	3527	262.08	23157
262.39	23279	262.7	7246	263.02	8708	263.33	18061	263.64	3337	263.95	22777
264.26	22939	264.57	7183	264.88	9008	265.19	18228	265.5	3634	265.81	23213
266.12	22872	266.43	7376	266.74	8764	267.05	18258	267.36	3434	267.67	22563
267.98	22479	268.29	7473	268.6	8958	268.91	17758	269.22	3414	269.53	22563
269.84	22635	270.15	7186	270.46	8748	270.77	17678	271.08	3570	271.39	23030
271.7	22755	272.01	7326	272.32	8801	272.63	18088	272.94	3607	273.25	22720
273.56	22865	273.87	7279	274.18	8798	274.49	18484	274.8	3604	275.11	23177
275.42	23019	275.73	7206	276.04	9118	276.35	18104	276.66	3350	276.97	23123
277.28	22652	277.59	7303	277.9	8778	278.21	17968	278.52	3697	278.83	22987
279.14	22989	279.45	7233	279.76	8634	280.07	17994	280.38	3444	280.69	23077
281	23305	281.31	7519	281.62	8894	281.93	17981	282.24	3574	282.55	22920
282.86	22845	283.17	7466	283.48	8994	283.8	18521	284.11	3697	284.42	23287
284.73	22302	285.04	7033	285.35	8571	285.66	17958	285.97	3450	286.28	22803
286.59	22635	286.9	7483	287.21	8994	287.52	18284	287.83	3537	288.14	22617
288.45	22542	288.76	7343	289.07	8728	289.38	17668	289.69	3820	290	23030
290.31	23292	290.62	7343	290.93	8808	291.24	18274	291.55	3424	291.86	23253
292.17	22819	292.48	7476	292.79	8494	293.1	18124	293.41	3577	293.72	22583
294.03	22789	294.34	7116	294.65	8881	294.96	18608	295.27	3430	295.58	22567
295.89	23012	296.2	7566	296.51	8898	296.82	17814	297.13	3680	297.44	23110
297.75	23015	298.06	7166	298.37	8534	298.68	17904	298.99	3654	299.3	23440
299.61	22779	299.92	7139	300.23	8384	300.54	18091	300.85	3540	301.16	22983
301.47	23272	301.78	7296	302.1	8311	302.4	18021	302.71	3547	303.02	22707
303.33	23075	303.64	7223	303.95	8748	304.27	18468	304.58	3530	304.89	22900
305.2	22849	305.51	7229	305.82	8721	306.13	18324	306.44	3550	306.75	22667
307.06	23255	307.37	7189	307.68	8921	307.99	18304	308.3	3620	308.61	22670
308.92	23255	309.23	7126	309.54	8771	309.85	18101	310.16	3454	310.47	22860
310.78	22915	311.09	7239	311.4	8911	311.71	18601	312.02	3787	312.33	22717
312.64	22992	312.95	7543	313.26	8948	313.57	18671	313.88	3350	314.19	22717
314.5	22749	314.81	7249	315.12	8958	315.43	18258	315.74	3707	316.05	22923
316.36	22892	316.67	7376	316.98	8751	317.29	18214	317.6	3520	317.91	22433
318.22	23329	318.53	7256	318.84	8858	319.15	18304	319.46	3534	319.77	22733
320.08	23439	320.39	7266	320.7	8634	321.01	18244	321.32	3664	321.64	22483
321.95	23079	322.26	7159	322.57	8968	322.88	18704	323.18	3507	323.49	23033
323.8	23015	324.12	7369	324.43	8644	324.74	18561	325.05	3527	325.36	22780
325.67	22729	325.98	7613	326.29	8871	326.6	18214	326.91	3650	327.22	23083
327.53	22199	327.84	7143	328.15	8441	328.46	17821	328.77	3640	329.08	23287
329.39	22865	329.7	7316	330.01	8801	330.32	17838	330.63	3734	330.94	23263
331.25	22839	331.56	7039	331.87	8728	332.18	18331	332.49	3610	332.8	22807
333.11	22682	333.42	7353	333.73	8878	334.04	18241	334.35	3634	334.66	23673
334.97	23212	335.28	7169	335.59	8511	335.9	17824	336.21	3624	336.52	23260
336.83	23325	337.14	7149	337.45	8788	337.76	18158	338.07	3530	338.38	23247
338.69	22629	339	7199	339.31	8978	339.62	18028	339.93	3550	340.24	22767
340.55	22832	340.86	7216	341.17	8964	341.48	18301	341.8	3597	342.11	23053
342.42	22805	342.73	7216	343.04	8701	343.35	18574	343.66	3697	343.97	23257
344.28	22979	344.59	7239	344.9	8951	345.21	18394	345.52	3687	345.83	23170
346.14	23092	346.45	7413	346.76	8504	347.07	17681	347.38	3584	347.69	23193
348	22689	348.31	7543	348.62	8558	348.93	18508	349.24	3497	349.55	22760
349.86	22835	350.17	7389	350.48	8788	350.79	18264	351.1	3760	351.41	22987
351.72	22849	352.03	7023	352.34	8491	352.65	17921	352.96	3640	353.27	23317
353.58	23305	353.89	7136	354.2	8554	354.51	18054	354.82	3384	355.13	23147
355.44	22905	355.75	7316	356.06	8694	356.37	18451	356.68	3497	356.99	22823
357.3	23332	357.61	7273	357.92	8964	358.23	18028	358.54	3697	358.85	22623
359.16	22775	359.47	7306	359.78	8351	360.09	18024	360.4	3507	360.71	23037
361.02	23035	361.33	7356	361.64	8814	361.95	17954	362.27	3737	362.58	22500
362.89	22729	363.2	7106	363.51	8928	363.82	18408	364.13	3537	364.44	23120
364.75	23352	365.06	7273	365.37	8568	365.68	18178	365.99	3850	366.3	22760
366.61	23235	366.92	7329	367.23	8514	367.54	17598	367.85	3457	368.16	22917
368.47	22829	368.78	7039	369.09	8624	369.4	17968	369.71	3594	370.02	22330
370.33	22879	370.64	7039	370.95	8398	371.26	17728	371.57	3427	371.88	23337
372.19	22829	372.5	7313	372.81	8674	373.12	17874	373.43	3634	373.74	22353
374.05	23042	374.36	7193	374.67	8608	374.98	18221	375.29	3650	375.6	22270
375.91	22375	376.22	7216	376.53	8871	376.84	17804	377.15	3440	377.46	22537
377.77	22522	378.08	7526	378.39	8808	378.7	17844	379.01	3510	379.32	22797
379.63	22975	379.94	7569	380.26	8914	380.57	18628	380.87	3547	381.18	23107
381.49	22865	381.8	7579	382.11	8774	382.42	18184	382.74	3517	383.05	22893
383.36	23005	383.67	7379	383.98	8874	384.29	18244	384.6	3394	384.91	22803
385.22	22365	385.53	7473	385.84	9004	386.15	17638	386.46	3504	386.77	22503
387.08	22642	387.39	7319	387.7	8701	388.01	18078	388.32	3507	388.63	22833
388.94	22899	389.25	7306	389.56	8794	389.87	18314	390.18	3590	390.49	22883
390.8	22715	391.11	7106	391.42	8844	391.73	18048	392.04	3537	392.35	22253
392.66	22812	392.97	7459	393.28	8541	393.59	17858	393.9	3520	394.21	23290
394.52	22412	394.83	7273	395.14	8708	395.45	18468	395.76	3457	396.07	23187
396.38	22962	396.69	7369	397	8794	397.31	18358	397.62	3554	397.93	23000
398.24	22939	398.55	7163	398.86	9024	399.17	17911	399.48	3560	399.8	23117
400.11	22732	400.42	7406	400.73	8494	401.04	18528	401.35	3454	401.65	22453
401.96	22262	402.28	7456	402.59	8654	402.9	17894	403.21	3580	403.52	23247
403.83	22789	404.14	7253	404.45	8601	404.76	17974	405.07	3304	405.38	22793
405.69	23109	406	7333	406.31	8884	406.62	17924	406.93	3574	407.24	22930
407.55	23135	407.86	7289	408.17	8618	408.48	17791	408.79	3650	409.1	22927
409.41	22572	409.72	7133	410.03	8868	410.34	18191	410.65	3650	410.96	22703
411.27	22785	411.58	7423	411.89	8558	412.2	18154	412.51	3637	412.82	22567
413.13	22845	413.44	7463	413.75	8701	414.06	18108	414.37	3524	414.68	22583
414.99	22175	415.3	7329	415.61	8794	415.92	18468	416.23	3674	416.54	23010
416.85	23269	417.16	7393	417.47	8501	417.78	18254	418.09	3464	418.4	22970
418.71	22645	419.02	7206	419.33	8721	419.64	18121	419.95	3580	420.27	22747
420.58	22872	420.89	7116	421.2	8651	421.51	17974	421.82	3537	422.13	23110
422.44	22735	422.75	7166	423.06	9004	423.37	17911	423.68	3540	423.99	22763
424.3	22759	424.61	7259	424.92	8921	425.23	18144	425.54	3240	425.85	22763
426.16	22542	426.47	7223	426.78	8718	427.09	17958	427.4	3637	427.71	23013
428.02	23175	428.33	7219	428.64	8664	428.95	18658	429.26	3484	429.57	22930
429.88	22649	430.19	7416	430.5	8791	430.81	18451	431.12	3604	431.43	22577
431.74	23112	432.05	6979	432.36	8811	432.67	18094	432.98	3447	433.29	22767
433.6	22782	433.91	7566	434.22	8964	434.53	18061	434.84	3527	435.15	22467
435.46	23175	435.77	7239	436.08	8558	436.39	17934	436.7	3767	437.01	22747
437.32	23102	437.63	7239	437.94	8634	438.25	18248	438.56	3727	438.87	22453
439.18	22359	439.49	7233	439.8	8734	440.11	18284	440.42	3474	440.73	23107
441.05	22655	441.36	7333	441.67	8751	441.98	17661	442.29	3567	442.6	22697
442.91	23235	443.22	7339	443.53	8884	443.84	18134	444.15	3684	444.46	22910
444.77	22682	445.08	7216	445.39	8708	445.7	17584	446.01	3600	446.32	22463
446.63	22622	446.94	7283	447.25	8611	447.56	18104	447.87	3504	448.18	22793
448.49	22549	448.8	7339	449.11	8754	449.42	18091	449.73	3660	450.04	23407
450.35	22792	450.66	7126	450.97	8961	451.28	17838	451.59	3587	451.9	22953
452.21	22792	452.52	7173	452.83	8538	453.14	18084	453.45	3630	453.76	22803
454.07	22185	454.38	7363	454.69	8878	455	18204	455.31	3597	455.62	22780
455.93	23015	456.24	7056	456.55	9078	456.86	18358	457.17	3480	457.48	22790
457.79	22922	458.1	7096	458.42	8791	458.73	18344	459.04	3550	459.35	22923
459.65	22599	459.96	7169	460.27	8748	460.58	18214	460.9	3607	461.21	22817
461.52	22725	461.83	7133	462.14	8454	462.45	18108	462.76	3540	463.07	23013
463.38	22915	463.69	7386	464	8921	464.31	18091	464.62	3584	464.93	22393
465.24	22749	465.55	7149	465.86	8678	466.17	18011	466.48	3334	466.79	22703
467.1	22259	467.41	7279	467.72	8818	468.03	17654	468.34	3544	468.65	22960
468.96	21969	469.27	7249	469.58	8884	469.89	18351	470.2	3450	470.51	22720
470.82	22652	471.13	7283	471.44	8694	471.75	18001	472.06	3567	472.37	23097
472.68	22782	472.99	7299	473.3	8768	473.61	17901	473.92	3457	474.23	22563
474.54	22855	474.85	6929	475.16	9011	475.47	17778	475.78	3627	476.09	22310
476.4	22555	476.71	7249	477.02	8814	477.33	18234	477.64	3640	477.95	23153
478.27	22515	478.58	7336	478.89	8904	479.2	18021	479.51	3524	479.82	22563
480.13	22795	480.44	6926	480.75	8718	481.06	18154	481.37	3657	481.68	23407
481.99	23009	482.3	7646	482.61	8604	482.92	17988	483.23	3530	483.54	22803
483.85	22649	484.16	7193	484.47	8948	484.78	17931	485.09	3700	485.4	22873
485.71	22979	486.02	7189	486.33	8691	486.64	18181	486.95	3424	487.26	22680
487.57	22925	487.88	7609	488.19	8588	488.5	18014	488.81	3574	489.12	23223
489.43	22522	489.74	7396	490.05	8864	490.36	18068	490.67	3547	490.98	22620
491.29	23329	491.6	7456	491.91	8621	492.22	18148	492.53	3664	492.84	22953
493.15	22775	493.46	7303	493.77	8894	494.08	18401	494.39	3280	494.7	22647
495.01	22455	495.32	6943	495.63	8741	495.94	17964	496.25	3544	496.56	22717
496.87	22809	497.18	7209	497.49	8754	497.8	18261	498.11	3717	498.42	22860
498.73	22935	499.05	7149	499.36	8714	499.67	18308	499.98	3450	500.29	22833
500.6	22772	500.91	7366	501.22	8548	501.53	17794	501.84	3550	502.15	22523
502.46	22522	502.77	7243	503.08	8534	503.39	18494	503.7	3597	504.01	22490
504.32	22155	504.63	7489	504.94	8671	505.25	18328	505.56	3627	505.87	22903
506.18	22529	506.49	7276	506.8	8661	507.11	18324	507.42	3544	507.73	23040
508.04	22589	508.35	7053	508.66	8784	508.97	17674	509.28	3640	509.59	23177
509.9	22625	510.21	7529	510.52	8828	510.83	18378	511.14	3370	511.45	22500
511.76	22382	512.07	7146	512.38	8691	512.69	17994	513	3480	513.31	22953
513.62	23132	513.93	7366	514.24	8664	514.55	18028	514.86	3597	515.17	22503
515.48	22635	515.79	7483	516.1	8788	516.41	18064	516.72	3470	517.03	22973
517.34	22672	517.66	7493	517.97	8818	518.28	17621	518.59	3607	518.9	22323
519.21	22735	519.52	7243	519.83	8628	520.14	18068	520.45	3397	520.76	22803
521.07	22812	521.38	7199	521.69	8754	522	17644	522.31	3450	522.62	22943
522.93	22489	523.24	7273	523.55	8448	523.86	18011	524.17	3674	524.48	23283
524.79	23332	525.1	7256	525.41	8444	525.72	18048	526.03	3640	526.34	22627
526.65	22429	526.96	6976	527.27	8771	527.58	17594	527.89	3677	528.2	22687
528.51	22565	528.82	7323	529.13	8881	529.44	18348	529.75	3287	530.06	22737
530.37	22855	530.68	6943	530.99	8861	531.3	18218	531.61	3424	531.92	22543
532.23	22829	532.54	7299	532.85	8798	533.16	18071	533.47	3317	533.78	22757
534.09	22562	534.4	7136	534.71	8714	535.02	17651	535.33	3680	535.64	23017
535.96	23072	536.27	7093	536.58	8644	536.89	17861	537.2	3770	537.51	22430
537.82	22992	538.12	7106	538.44	8511	538.75	17064	539.06	3500	539.37	22947
539.68	22782	539.99	7439	540.3	8651	540.61	18464	540.92	3754	541.23	22667
541.54	22675	541.85	7046	542.16	8448	542.47	17848	542.78	3324	543.09	22920
543.4	23009	543.71	7393	544.02	8888	544.33	18334	544.64	3517	544.95	23043
545.26	22805	545.57	7499	545.88	8764	546.19	17918	546.5	3530	546.81	22580
547.12	22662	547.43	7289	547.74	8688	548.05	17708	548.36	3350	548.67	22787
548.98	22532	549.29	7466	549.6	8581	549.91	17918	550.22	3420	550.53	23010
550.84	22962	551.15	7249	551.46	8728	551.77	17781	552.08	3570	552.39	22500
552.7	22922	553.01	7219	553.32	8661	553.63	17674	553.94	3484	554.25	22580
554.56	22919	554.87	7283	555.18	8938	555.49	17951	555.8	3594	556.11	22900
556.42	22652	556.73	7273	557.04	8661	557.35	17734	557.66	3454	557.98	22393
558.29	22772	558.6	7223	558.91	8768	559.22	17818	559.53	3844	559.84	23100
560.15	22855	560.46	7193	560.77	9151	561.08	17681	561.39	3600	561.7	22670
562.01	22895	562.32	7489	562.63	9174	562.94	17678	563.25	3624	563.56	22623
563.87	22105	564.18	7366	564.49	8528	564.8	18224	565.11	3524	565.42	22613
565.73	23202	566.04	7349	566.35	8624	566.66	17888	566.97	3477	567.28	23017
567.59	23245	567.9	7299	568.21	8504	568.52	17741	568.83	3357	569.14	22797
569.45	23069	569.76	7366	570.07	8778	570.38	18018	570.69	3857	571	22983
571.31	22122	571.62	7343	571.93	8628	572.24	18051	572.55	3647	572.86	23060
573.17	22399	573.48	7273	573.79	8764	574.1	17771	574.41	3590	574.72	22250
575.03	22442	575.34	7163	575.66	8554	575.97	18401	576.28	3540	576.59	22960
576.9	22619	577.21	7156	577.52	8648	577.83	18224	578.14	3387	578.45	22857
578.76	22382	579.07	7229	579.38	8681	579.69	18668	580	3544	580.31	23087
580.62	22322	580.93	7429	581.24	9108	581.55	18041	581.86	3447	582.17	22810
582.48	22405	582.79	7126	583.1	8731	583.41	18234	583.72	3590	584.03	22687
584.34	22412	584.65	7543	584.96	8728	585.27	17761	585.58	3634	585.89	22827
586.2	22782	586.51	7186	586.82	8791	587.13	17691	587.44	3460	587.75	22960
588.06	22775	588.37	7266	588.68	8831	588.99	18161	589.3	3780	589.61	22703
589.92	22662	590.23	7289	590.54	8788	590.85	17768	591.16	3680	591.47	22540
591.78	22689	592.09	7249	592.4	8518	592.71	18014	593.02	3450	593.33	22627
593.64	22765	593.95	7443	594.27	8561	594.58	18018	594.89	3604	595.2	23243
595.51	22562	595.82	7183	596.12	8794	596.43	17888	596.75	3530	597.06	22527
597.37	22435	597.68	7106	597.99	8621	598.3	18094	598.61	3514	598.92	23263
599.23	22455	599.54	7076	599.85	8271	600.16	17628	600.47	3414	600.78	22393
601.09	22232	601.4	7126	601.71	8568	602.02	18034	602.33	3600	602.64	23063
602.95	22949	603.26	7049	603.57	8951	603.88	18088	604.19	3594	604.5	22883
604.81	22522	605.12	7273	605.43	8521	605.74	17974	606.05	3434	606.36	22530
606.67	22312	606.98	7319	607.29	8858	607.6	17861	607.91	3447	608.22	22960
608.53	22509	608.84	7283	609.15	8831	609.46	17844	609.77	3407	610.08	22570
610.39	22332	610.7	7429	611.01	8738	611.32	17894	611.63	3480	611.94	22740
612.25	22335	612.56	7213	612.87	9064	613.18	18244	613.49	3594	613.8	22813
614.11	22212	614.42	7139	614.73	8714	615.04	17824	615.35	3387	615.66	22223
615.97	22215	616.29	7323	616.6	8558	616.91	18111	617.22	3527	617.53	22737
617.84	22679	618.15	7153	618.46	8744	618.77	18111	619.08	3744	619.39	22733
619.7	22212	620.01	7303	620.32	8624	620.63	18054	620.94	3417	621.25	22053
621.56	22702	621.87	7456	622.18	8991	622.49	17898	622.8	3504	623.11	22307
623.42	22415	623.73	7476	624.04	8524	624.35	18308	624.66	3590	624.97	22593
625.28	22709	625.59	7376	625.9	8731	626.21	18131	626.52	3624	626.83	23023
627.14	21989	627.45	7033	627.76	8718	628.07	17984	628.38	3450	628.69	23093
629	22295	629.31	7236	629.62	8751	629.93	17708	630.24	3677	630.55	22800
630.86	22009	631.17	7603	631.48	8668	631.79	17851	632.1	3410	632.41	22677
632.72	22449	633.03	7526	633.34	8584	633.66	18431	633.97	3490	634.28	22577
634.59	22365	634.9	7159	635.21	8871	635.52	18001	635.83	3630	636.14	22370
636.45	22955	636.76	7463	637.07	8658	637.38	17748	637.69	3440	638	22817
638.31	22499	638.62	7243	638.93	8631	639.24	18328	639.55	3510	639.86	22623
640.17	22409	640.48	7053	640.79	8421	641.1	18218	641.41	3494	641.72	22810
642.03	22635	642.34	7363	642.65	8638	642.96	17734	643.27	3510	643.58	22770
643.89	22669	644.2	7126	644.51	8768	644.82	18428	645.13	3717	645.44	22820
645.75	22515	646.06	7113	646.37	8688	646.68	17911	646.99	3327	647.3	23083
647.61	22872	647.92	7483	648.23	8691	648.54	17611	648.85	3677	649.16	22843
649.47	23179	649.78	7059	650.09	8571	650.4	17128	650.71	3684	651.02	23160
651.33	22819	651.64	7239	651.95	8861	652.26	17984	652.57	3317	652.89	22547
653.2	22662	653.51	7156	653.82	8921	654.12	17638	654.43	3557	654.74	22720
655.06	22542	655.37	7186	655.68	8741	655.99	18381	656.3	3290	656.61	22790
656.92	22439	657.23	7563	657.54	8591	657.85	18101	658.16	3510	658.47	22210
658.78	22535	659.09	7079	659.4	8358	659.71	17828	660.02	3474	660.33	22550
660.64	22889	660.95	7239	661.26	8704	661.57	17654	661.88	3624	662.19	22850
662.5	22972	662.81	7429	663.12	8531	663.43	17748	663.74	3307	664.05	22807
664.36	22175	664.67	7249	664.98	8901	665.29	17861	665.6	3677	665.91	22973
666.22	22295	666.53	7049	666.84	8614	667.15	18254	667.46	3364	667.77	22210
668.08	22365	668.39	7269	668.7	8694	669.01	17464	669.32	3304	669.63	22237
669.94	22655	670.25	6956	670.56	8538	670.87	18074	671.18	3290	671.49	22623
671.8	22615	672.11	6936	672.42	8891	672.73	17674	673.04	3490	673.35	23477
673.66	22942	673.97	7029	674.28	8551	674.6	17874	674.91	3410	675.22	22680
675.53	22385	675.84	7203	676.15	8691	676.46	17444	676.77	3617	677.08	22340
677.39	22645	677.7	7206	678.01	8548	678.32	18091	678.63	3627	678.94	22443
679.25	22185	679.56	7293	679.87	8811	680.18	17841	680.49	3457	680.8	22907
681.11	23045	681.42	7579	681.73	8814	682.04	17931	682.35	3534	682.66	22797
682.97	22815	683.28	7409	683.59	8661	683.9	17694	684.21	3450	684.52	22930
684.83	22689	685.14	7233	685.45	8521	685.76	18038	686.07	3584	686.38	22697
686.69	22725	687	7239	687.31	8641	687.62	18168	687.93	3810	688.24	22627
688.55	22242	688.86	7306	689.17	8924	689.48	17551	689.79	3470	690.1	22407
690.41	22552	690.72	7173	691.03	8644	691.34	17874	691.66	3460	691.97	22583
692.28	22289	692.59	7369	692.9	8358	693.21	17538	693.52	3537	693.83	22520
694.14	22712	694.45	7066	694.76	8754	695.07	17841	695.38	3387	695.69	22397
696	22129	696.31	7369	696.62	8364	696.93	17821	697.24	3670	697.55	22480
697.86	22429	698.17	6946	698.48	8434	698.79	17948	699.1	3507	699.41	22660
699.72	22332	700.03	7106	700.34	8808	700.65	18278	700.96	3547	701.27	22200
701.58	22545	701.89	7169	702.2	9168	702.51	18054	702.82	3417	703.13	22717
703.44	22195	703.75	7199	704.06	8754	704.37	17711	704.68	3534	704.99	22337
705.3	22665	705.61	7076	705.92	8418	706.23	17978	706.54	3670	706.85	22280
707.16	22489	707.47	7253	707.78	8664	708.09	17598	708.4	3457	708.71	22353
709.02	22732	709.33	7193	709.64	8514	709.95	18034	710.26	3464	710.57	23030
710.88	22632	711.2	7229	711.51	8641	711.82	17541	712.13	3577	712.43	22313
712.74	22729	713.05	7076	713.36	8788	713.68	17968	713.99	3390	714.3	22327
714.61	22449	714.92	7243	715.23	8434	715.54	17984	715.85	3460	716.16	22757
716.47	22685	716.78	7649	717.09	8581	717.4	17634	717.71	3550	718.02	22880
718.33	22809	718.64	7446	718.95	8931	719.26	17821	719.57	3380	719.88	22727
720.19	22622	720.5	7369	720.81	8638	721.12	17948	721.43	3470	721.74	22253
722.05	22535	722.36	7296	722.67	8878	722.98	17771	723.29	3364	723.6	21957
723.91	22862	724.22	7026	724.53	8631	724.84	17608	725.15	3437	725.46	22170
725.77	22815	726.08	7456	726.39	8958	726.7	17688	727.01	3424	727.32	22583
727.63	22539	727.94	7506	728.25	8638	728.56	18248	728.87	3447	729.18	22887
729.49	22825	729.8	6996	730.11	8671	730.42	18278	730.73	3444	731.04	22573
731.35	22295	731.66	7586	731.97	8948	732.28	17838	732.59	3460	732.91	22630
733.22	22199	733.53	7056	733.84	9024	734.15	18084	734.46	3660	734.77	22633
735.08	22832	735.39	7453	735.7	8594	736.01	18328	736.32	3477	736.63	22490
736.94	22415	737.25	7246	737.56	8691	737.87	17824	738.18	3474	738.49	22573
738.8	22625	739.11	7296	739.42	8718	739.73	18408	740.04	3534	740.35	22567
740.66	22475	740.97	7429	741.28	8854	741.59	17434	741.9	3397	742.21	22543
742.52	22752	742.83	7353	743.14	8801	743.45	17798	743.76	3577	744.07	22720
744.38	21905	744.69	7333	745	8774	745.31	17934	745.62	3607	745.93	22670

## Sheet: Figure S3
Mass, a.u.Signal, cps
128.3	600
128.31	300
128.32	200
128.33	0
128.34	200
128.35	100
128.36	200
128.37	200
128.38	500
128.39	100
128.4	0
128.41	100
128.42	400
128.43	200
128.44	300
128.45	100
128.46	400
128.47	800
128.48	600
128.49	600
128.5	1000
128.51	1300
128.52	2300
128.53	3000
128.54	2800
128.55	3800
128.56	4600
128.57	4700
128.58	4300
128.59	5100
128.6	5200
128.61	7100
128.62	5900
128.63	6500
128.64	8200
128.65	7000
128.66	8800
128.67	7900
128.68	8500
128.69	10000
128.7	12300
128.71	12700
128.72	12600
128.73	12500
128.74	13800
128.75	17000
128.76	15300
128.77	15500
128.78	16100
128.79	16300
128.8	18900
128.81	17600
128.82	17500
128.83	19000
128.84	18400
128.85	17800
128.86	20300
128.87	17600
128.88	21000
128.89	20700
128.9	21900
128.91	20400
128.92	19400
128.93	21000
128.94	21700
128.95	19500
128.96	21600
128.97	18700
128.98	20800
128.99	21300
129	19400
129.01	20400
129.02	18500
129.03	20400
129.04	20000
129.05	19300
129.06	19000
129.07	18800
129.08	16000
129.09	17100
129.1	18500
129.11	15400
129.12	20000
129.13	17600
129.14	16600
129.15	18100
129.16	16700
129.17	14500
129.18	14500
129.19	12800
129.2	12300
129.21	9700
129.22	10700
129.23	6300
129.24	6400
129.25	6100
129.26	6400
129.27	4800
129.28	4400
129.29	6100
129.3	4000
129.31	3900
129.32	2900
129.33	2600
129.34	1700
129.35	800
129.36	800
129.37	700
129.38	500
129.39	300
129.4	900
129.41	300
129.42	300
129.43	0
129.44	100
129.45	200
129.46	0
129.47	600
129.48	300
129.49	300
129.5	300
129.51	100
129.52	500
129.53	300
129.54	400
129.55	700
129.56	700
129.57	600
129.58	1000
129.59	900
129.6	1500
129.61	900
129.62	1000
129.63	1300
129.64	700
129.65	600
129.66	1200
129.67	1800
129.68	2100
129.69	1000
129.7	2100
129.71	1800
129.72	1500
129.73	2200
129.74	2100
129.75	2600
129.76	1800
129.77	2200
129.78	2800
129.79	2600
129.8	3300
129.81	2300
129.82	2600
129.83	2400
129.84	2400
129.85	3100
129.86	2300
129.87	4000
129.88	3400
129.89	2900
129.9	3100
129.91	3500
129.92	3700
129.93	4300
129.94	2600
129.95	2800
129.96	2900
129.97	3200
129.98	3500
129.99	3400
130	2500
130.01	2900
130.02	3000
130.03	3700
130.04	3800
130.05	2700
130.06	3600
130.07	2700
130.08	2600
130.09	3700
130.1	2400
130.11	1800
130.12	3000
130.13	2400
130.14	2300
130.15	2800
130.16	2600
130.17	3100
130.18	2600
130.19	1400
130.2	1500
130.21	2600
130.22	1400
130.23	1500
130.24	800
130.25	1100
130.26	1300
130.27	900
130.28	500
130.29	1000
130.3	1000
130.31	600
130.32	300
130.33	300
130.34	500
130.35	400
130.36	100
130.37	100
130.38	0
130.39	200
130.4	0
130.41	400
130.42	400
130.43	100
130.44	200
130.45	500
130.46	100
130.47	200
130.48	1000
130.49	800
130.5	1100
130.51	1100
130.52	2000
130.53	2600
130.54	3300
130.55	3000
130.56	3800
130.57	4800
130.58	3400
130.59	5600
130.6	6000
130.61	5300
130.62	5800
130.63	5900
130.64	5700
130.65	6000
130.66	7100
130.67	6600
130.68	7600
130.69	7500
130.7	7900
130.71	9600
130.72	9500
130.73	11900
130.74	10600
130.75	12900
130.76	13500
130.77	12200
130.78	13500
130.79	12400
130.8	16300
130.81	16700
130.82	13000
130.83	14700
130.84	14900
130.85	15300
130.86	15400
130.87	17100
130.88	17600
130.89	20700
130.9	15200
130.91	18200
130.92	18500
130.93	16700
130.94	15800
130.95	17700
130.96	17200
130.97	16300
130.98	16000
130.99	17800
131	17800
131.01	15400
131.02	17300
131.03	16500
131.04	14500
131.05	17400
131.06	16000
131.07	16300
131.08	16200
131.09	12400
131.1	14900
131.11	13900
131.12	14800
131.13	14500
131.14	13200
131.15	14000
131.16	13700
131.17	12500
131.18	11800
131.19	11400
131.2	10700
131.21	9400
131.22	8500
131.23	5000
131.24	6100
131.25	5100
131.26	6000
131.27	4800
131.28	4100
131.29	3800
131.3	2700
131.31	2400
131.32	2100
131.33	1800
131.34	2000
131.35	1000
131.36	1000
131.37	800
131.38	600
131.39	500
131.4	600
131.41	200
131.42	500
131.43	500
131.44	200
131.45	600
131.46	200
131.47	600
131.48	1000
131.49	800
131.5	700
131.51	1900
131.52	3600
131.53	3000
131.54	4500
131.55	4700
131.56	3700
131.57	5000
131.58	5000
131.59	6800
131.6	7400
131.61	7000
131.62	6700
131.63	6300
131.64	7100
131.65	7600
131.66	9400
131.67	8400
131.68	10700
131.69	10800
131.7	11000
131.71	12200
131.72	13700
131.73	13200
131.74	14400
131.75	12800
131.76	15100
131.77	16200
131.78	18500
131.79	16500
131.8	17800
131.81	18000
131.82	20900
131.83	21600
131.84	17700
131.85	17700
131.86	19400
131.87	21300
131.88	22700
131.89	22500
131.9	21900
131.91	20300
131.92	20500
131.93	20600
131.94	21900
131.95	24500
131.96	20500
131.97	22800
131.98	22300
131.99	20000
132	22300
132.01	22500
132.02	18100
132.03	21200
132.04	19200
132.05	21200
132.06	20100
132.07	19700
132.08	18100
132.09	15800
132.1	16500
132.11	17700
132.12	19400
132.13	18500
132.14	15800
132.15	17800
132.16	17100
132.17	15100
132.18	15700
132.19	13600
132.2	13400
132.21	11500
132.22	9400
132.23	9100
132.24	7500
132.25	7500
132.26	5400
132.27	4900
132.28	4500
132.29	4300
132.3	3300
132.31	3500
132.32	3700
132.33	2500
132.34	1800
132.35	1600
132.36	1600
132.37	500
132.38	400
132.39	800
132.4	100
132.41	300
132.42	300
132.43	100
132.44	100
132.45	0
132.46	100
132.47	0
132.48	0
132.49	100
132.5	0
132.51	0
132.52	0
132.53	0
132.54	0
132.55	0
132.56	0
132.57	0
132.58	0
132.59	0
132.6	0
132.61	0
132.62	0
132.63	0
132.64	0
132.65	0
132.66	0
132.67	0
132.68	0
132.69	0
132.7	0
132.71	0
132.72	0
132.73	0
132.74	0
132.75	0
132.76	0
132.77	0
132.78	0
132.79	100
132.8	0
132.81	0
132.82	0
132.83	0
132.84	0
132.85	0
132.86	0
132.87	0
132.88	0
132.89	0
132.9	0
132.91	0
132.92	0
132.93	0
132.94	100
132.95	0
132.96	0
132.97	0
132.98	0
132.99	0
133	0
133.01	100
133.02	0
133.03	0
133.04	0
133.05	0
133.06	0
133.07	0
133.08	0
133.09	0
133.1	0
133.11	200
133.12	0
133.13	0
133.14	0
133.15	0
133.16	0
133.17	0
133.18	0
133.19	0
133.2	0
133.21	100
133.22	0
133.23	0
133.24	0
133.25	0
133.26	0
133.27	0
133.28	0
133.29	0
133.3	0
133.31	0
133.32	100
133.33	0
133.34	0
133.35	100
133.36	200
133.37	0
133.38	0
133.39	300
133.4	0
133.41	100
133.42	0
133.43	100
133.44	100
133.45	100
133.46	600
133.47	400
133.48	100
133.49	700
133.5	600
133.51	500
133.52	900
133.53	1900
133.54	1400
133.55	1800
133.56	1800
133.57	2200
133.58	2700
133.59	1900
133.6	2900
133.61	3600
133.62	2900
133.63	2300
133.64	2700
133.65	3300
133.66	3200
133.67	3700
133.68	3300
133.69	3900
133.7	3900
133.71	4700
133.72	4900
133.73	5600
133.74	4900
133.75	4600
133.76	4500
133.77	6500
133.78	7000
133.79	7000
133.8	5000
133.81	6200
133.82	7700
133.83	7600
133.84	7300
133.85	6000
133.86	6600
133.87	7800
133.88	7700
133.89	9200
133.9	7500
133.91	9900
133.92	9000
133.93	9100
133.94	6200
133.95	9200
133.96	9600
133.97	8900
133.98	9100
133.99	8400
134	7700
134.01	8600
134.02	8000
134.03	6900
134.04	8400
134.05	7200
134.06	9200
134.07	5800
134.08	7400
134.09	6900
134.1	7300
134.11	6800
134.12	7600
134.13	6900
134.14	7600
134.15	6600
134.16	7300
134.17	5500
134.18	6400
134.19	5300
134.2	4300
134.21	5600
134.22	5500
134.23	4100
134.24	3000
134.25	3100
134.26	2000
134.27	2400
134.28	2000
134.29	2000
134.3	1200
134.31	1300
134.32	1200
134.33	1400
134.34	900
134.35	800
134.36	500
134.37	400
134.38	700
134.39	600
134.4	100
134.41	100
134.42	0
134.43	0
134.44	0
134.45	0
134.46	0
134.47	100
134.48	0
134.49	0
134.5	0
134.51	0
134.52	100
134.53	0
134.54	0
134.55	0
134.56	0
134.57	0
134.58	0
134.59	0
134.6	0
134.61	0
134.62	0
134.63	0
134.64	0
134.65	0
134.66	0
134.67	0
134.68	0
134.69	0
134.7	0
134.71	0
134.72	0
134.73	100
134.74	0
134.75	0
134.76	0
134.77	0
134.78	0
134.79	0
134.8	0
134.81	0
134.82	0
134.83	0
134.84	0
134.85	0
134.86	0
134.87	0
134.88	0
134.89	0
134.9	0
134.91	0
134.92	0
134.93	0
134.94	0
134.95	0
134.96	0
134.97	0
134.98	0
134.99	0
135	0
135.01	0
135.02	0
135.03	0
135.04	0
135.05	0
135.06	0
135.07	0
135.08	0
135.09	0
135.1	0
135.11	0
135.12	0
135.13	0
135.14	0
135.15	0
135.16	0
135.17	0
135.18	100
135.19	0
135.2	0
135.21	0
135.22	0
135.23	0
135.24	0
135.25	0
135.26	0
135.27	100
135.28	0
135.29	0
135.3	0
135.31	0
135.32	0
135.33	0
135.34	0
135.35	100
135.36	0
135.37	100
135.38	0
135.39	200
135.4	200
135.41	100
135.42	0
135.43	200
135.44	300
135.45	200
135.46	300
135.47	0
135.48	500
135.49	600
135.5	500
135.51	1000
135.52	800
135.53	1000
135.54	1400
135.55	1700
135.56	1500
135.57	1400
135.58	1800
135.59	3100
135.6	2800
135.61	2500
135.62	2900
135.63	2900
135.64	2500
135.65	2200
135.66	2700
135.67	3200
135.68	2600
135.69	4800
135.7	4300
135.71	4000
135.72	4600
135.73	5100
135.74	4700
135.75	4300
135.76	3700
135.77	6900
135.78	5000
135.79	6100
135.8	6000
135.81	5900
135.82	5900
135.83	5700
135.84	5900
135.85	6600
135.86	5700
135.87	6300
135.88	7000
135.89	8000
135.9	8500
135.91	6800
135.92	8000
135.93	7900
135.94	6700
135.95	6200
135.96	7800
135.97	7100
135.98	6100
135.99	6600
136	8300
136.01	6400
136.02	8900
136.03	7400
136.04	6900
136.05	8300
136.06	6000
136.07	6600
136.08	5700
136.09	5000
136.1	7600
136.11	6500
136.12	4900
136.13	7400
136.14	6300
136.15	5300
136.16	4500
136.17	4800
136.18	6200
136.19	4600
136.2	4300
136.21	5100
136.22	4400
136.23	3700
136.24	3500
136.25	3000
136.26	2100
136.27	2300
136.28	1900
136.29	1400
136.3	1300
136.31	1800
136.32	1000
136.33	1400
136.34	1400
136.35	1100
136.36	800
136.37	300
136.38	200
136.39	200
136.4	100
136.41	400
136.42	0
136.43	0
136.44	100
136.45	100
136.46	0
136.47	0
136.48	0
136.49	0
136.5	0
136.51	0
136.52	0
136.53	0
136.54	0
136.55	0
136.56	0
136.57	0
136.58	0
136.59	0
136.6	0
136.61	0
136.62	0
136.63	0
136.64	0
136.65	0
136.66	0
136.67	0
136.68	0
136.69	0
136.7	0
136.71	0
136.72	0
136.73	0
136.74	0
136.75	0
136.76	0
136.77	0
136.78	0
136.79	0
136.8	0

## Sheet: Figure S5
	measured in air		air standard
Mass	iXe/132Xe	±	iXe/132Xe	±	d	±
136	0.3211	0.0007	0.3294	0.0006	-25.197	1.9
134	0.3833	0.0011	0.3879	0.0006	-11.859	3.2
132	1		1		0
131	0.7945	0.002	0.789	0.0011	6.9709	2.9
130	0.15352	0.00046	0.15136	0.00012	14.271	3.1
129	1.0044	0.0022	0.9832	0.0012	21.562	2.6
